# Supplementary material for: Intracellular Helix-Loop-Helix Domain Modulates Inactivation Kinetics of Mammalian TRPV5 and TRPV6 Channels
Source: Int J Mol Sci. 2023 Feb 24;24(5):4470. doi: 10.3390/ijms24054470 (PMC10003196; doi:10.3390/ijms24054470)
Supplement: Supplementary file 1 [file ijms-24-04470-s001.zip]

Archive with 1 entries (1 files):
- ijms-2073146-supplementary.pdf
